# Supplementary material for: A new species of Pholcusyichengicus species-group (Araneae, Pholcidae) from Hebei Province, China
Source: Biodivers Data J. 2022 Feb 21;10:e81800. doi: 10.3897/BDJ.10.e81800 (PMC8885631; doi:10.3897/BDJ.10.e81800)
Supplement: XML Treatment for Pholcus bajia [file BDJ.10.e81800-treatment1.xml]

<!DOCTYPE tp:taxon-treatment
  PUBLIC "-//TaxonX//DTD Taxonomic Treatment Publishing DTD v0 20100105//EN" "tax-treatment-NSO.dtd">
<tp:taxon-treatment xmlns:tp="http://www.plazi.org/taxpub"><tp:treatment-meta><mixed-citation publication-type="journal"><person-group><name><surname>Lu</surname><given-names>Ying</given-names></name><name><surname>Yao</surname><given-names>Zhiyuan</given-names></name><name><surname>He</surname><given-names>Qiaoqiao</given-names></name></person-group><article-title>A new species of <italic><tp:taxon-name><tp:taxon-name-part taxon-name-part-type="genus" reg="Pholcus">Pholcus</tp:taxon-name-part><tp:taxon-name-part taxon-name-part-type="species" reg="yichengicus">yichengicus</tp:taxon-name-part></tp:taxon-name></italic> species-group (<tp:taxon-name><tp:taxon-name-part taxon-name-part-type="order">Araneae</tp:taxon-name-part></tp:taxon-name>, <tp:taxon-name><tp:taxon-name-part taxon-name-part-type="family">Pholcidae</tp:taxon-name-part></tp:taxon-name>) from Hebei Province, China</article-title><source>Biodivers Data J</source><day>21</day><month>02</month><year>2022</year><volume>10</volume><pub-id pub-id-type="doi">10.3897/BDJ.10.e81800</pub-id></mixed-citation></tp:treatment-meta><tp:nomenclature><tp:taxon-name>
            <object-id xmlns:xlink="http://www.w3.org/1999/xlink" content-type="arpha" xlink:type="simple">20EAAAAE-DCEF-59AD-B874-A0538B5299EB</object-id>
            <tp:taxon-name-part taxon-name-part-type="genus">Pholcus</tp:taxon-name-part>
            <tp:taxon-name-part taxon-name-part-type="species">bajia</tp:taxon-name-part>
            <object-id xmlns:xlink="http://www.w3.org/1999/xlink" content-type="zoobank" xlink:type="simple" object-id-type="ZooBank">FF35AB52-DBFC-4F2D-BFF8-33DA23A8EF69</object-id>
          </tp:taxon-name><tp:taxon-status xmlns:xlink="http://www.w3.org/1999/xlink" xlink:type="simple">sp. n.</tp:taxon-status></tp:nomenclature><tp:treatment-sec sec-type="materials"><title>Materials</title><list list-type="alpha-lower" list-content="occurrences"><list-item><p><bold>Type status:</bold> <named-content xmlns:xlink="http://www.w3.org/1999/xlink" content-type="dwc:typeStatus" xlink:type="simple">Holotype</named-content>. <bold>Occurrence:</bold> recordedBy: <named-content xmlns:xlink="http://www.w3.org/1999/xlink" content-type="dwc:recordedBy" xlink:type="simple">Zhiyuan Yao, Ying Lu and Fangyu Zhao</named-content>; individualCount: <named-content xmlns:xlink="http://www.w3.org/1999/xlink" content-type="dwc:individualCount" xlink:type="simple">1</named-content>; sex: <named-content xmlns:xlink="http://www.w3.org/1999/xlink" content-type="dwc:sex" xlink:type="simple">male</named-content>; lifeStage: <named-content xmlns:xlink="http://www.w3.org/1999/xlink" content-type="dwc:lifeStage" xlink:type="simple">adult</named-content>; <bold>Taxon:</bold> order: <named-content xmlns:xlink="http://www.w3.org/1999/xlink" content-type="dwc:order" xlink:type="simple"><tp:taxon-name><tp:taxon-name-part taxon-name-part-type="order">Araneae</tp:taxon-name-part></tp:taxon-name></named-content>; family: <named-content xmlns:xlink="http://www.w3.org/1999/xlink" content-type="dwc:family" xlink:type="simple"><tp:taxon-name><tp:taxon-name-part taxon-name-part-type="family">Pholcidae</tp:taxon-name-part></tp:taxon-name></named-content>; genus: <named-content xmlns:xlink="http://www.w3.org/1999/xlink" content-type="dwc:genus" xlink:type="simple"><tp:taxon-name><tp:taxon-name-part taxon-name-part-type="genus">Pholcus</tp:taxon-name-part></tp:taxon-name></named-content>; <bold>Location:</bold> country: <named-content xmlns:xlink="http://www.w3.org/1999/xlink" content-type="dwc:country" xlink:type="simple">China</named-content>; stateProvince: <named-content xmlns:xlink="http://www.w3.org/1999/xlink" content-type="dwc:stateProvince" xlink:type="simple">Hebei</named-content>; municipality: <named-content xmlns:xlink="http://www.w3.org/1999/xlink" content-type="dwc:municipality" xlink:type="simple">Chengde</named-content>; locality: <named-content xmlns:xlink="http://www.w3.org/1999/xlink" content-type="dwc:locality" xlink:type="simple">Bajia Town</named-content>; verbatimLocality: <named-content xmlns:xlink="http://www.w3.org/1999/xlink" content-type="dwc:verbatimLocality" xlink:type="simple">roadside of S358</named-content>; verbatimElevation: <named-content xmlns:xlink="http://www.w3.org/1999/xlink" content-type="dwc:verbatimElevation" xlink:type="simple">447 m a.s.l.</named-content>; verbatimLatitude: <named-content xmlns:xlink="http://www.w3.org/1999/xlink" content-type="dwc:verbatimLatitude" xlink:type="simple">40°38.46'N</named-content>; verbatimLongitude: <named-content xmlns:xlink="http://www.w3.org/1999/xlink" content-type="dwc:verbatimLongitude" xlink:type="simple">118°17.63'E</named-content>; <bold>Event:</bold> samplingProtocol: <named-content xmlns:xlink="http://www.w3.org/1999/xlink" content-type="dwc:samplingProtocol" xlink:type="simple">by hand</named-content>; year: <named-content xmlns:xlink="http://www.w3.org/1999/xlink" content-type="dwc:year" xlink:type="simple">2021</named-content>; month: <named-content xmlns:xlink="http://www.w3.org/1999/xlink" content-type="dwc:month" xlink:type="simple">7</named-content>; day: <named-content xmlns:xlink="http://www.w3.org/1999/xlink" content-type="dwc:day" xlink:type="simple">28</named-content>; <bold>Record Level:</bold> institutionCode: <named-content xmlns:xlink="http://www.w3.org/1999/xlink" content-type="dwc:institutionCode" xlink:type="simple">SYNU-Ar00247</named-content></p></list-item><list-item><p><bold>Type status:</bold> <named-content xmlns:xlink="http://www.w3.org/1999/xlink" content-type="dwc:typeStatus" xlink:type="simple">Paratype</named-content>. <bold>Occurrence:</bold> recordedBy: <named-content xmlns:xlink="http://www.w3.org/1999/xlink" content-type="dwc:recordedBy" xlink:type="simple">Zhiyuan Yao, Ying Lu and Fangyu Zhao</named-content>; individualCount: <named-content xmlns:xlink="http://www.w3.org/1999/xlink" content-type="dwc:individualCount" xlink:type="simple">3</named-content>; sex: <named-content xmlns:xlink="http://www.w3.org/1999/xlink" content-type="dwc:sex" xlink:type="simple">1 male, 2 females</named-content>; lifeStage: <named-content xmlns:xlink="http://www.w3.org/1999/xlink" content-type="dwc:lifeStage" xlink:type="simple">adult</named-content>; <bold>Taxon:</bold> order: <named-content xmlns:xlink="http://www.w3.org/1999/xlink" content-type="dwc:order" xlink:type="simple"><tp:taxon-name><tp:taxon-name-part taxon-name-part-type="order">Araneae</tp:taxon-name-part></tp:taxon-name></named-content>; family: <named-content xmlns:xlink="http://www.w3.org/1999/xlink" content-type="dwc:family" xlink:type="simple"><tp:taxon-name><tp:taxon-name-part taxon-name-part-type="family">Pholcidae</tp:taxon-name-part></tp:taxon-name></named-content>; genus: <named-content xmlns:xlink="http://www.w3.org/1999/xlink" content-type="dwc:genus" xlink:type="simple"><tp:taxon-name><tp:taxon-name-part taxon-name-part-type="genus">Pholcus</tp:taxon-name-part></tp:taxon-name></named-content>; <bold>Location:</bold> country: <named-content xmlns:xlink="http://www.w3.org/1999/xlink" content-type="dwc:country" xlink:type="simple">China</named-content>; stateProvince: <named-content xmlns:xlink="http://www.w3.org/1999/xlink" content-type="dwc:stateProvince" xlink:type="simple">Hebei</named-content>; municipality: <named-content xmlns:xlink="http://www.w3.org/1999/xlink" content-type="dwc:municipality" xlink:type="simple">Chengde</named-content>; locality: <named-content xmlns:xlink="http://www.w3.org/1999/xlink" content-type="dwc:locality" xlink:type="simple">Bajia Town</named-content>; verbatimLocality: <named-content xmlns:xlink="http://www.w3.org/1999/xlink" content-type="dwc:verbatimLocality" xlink:type="simple">roadside of S358</named-content>; verbatimElevation: <named-content xmlns:xlink="http://www.w3.org/1999/xlink" content-type="dwc:verbatimElevation" xlink:type="simple">447 m a.s.l.</named-content>; verbatimLatitude: <named-content xmlns:xlink="http://www.w3.org/1999/xlink" content-type="dwc:verbatimLatitude" xlink:type="simple">40°38.46'N</named-content>; verbatimLongitude: <named-content xmlns:xlink="http://www.w3.org/1999/xlink" content-type="dwc:verbatimLongitude" xlink:type="simple">118°17.63'E</named-content>; <bold>Event:</bold> samplingProtocol: <named-content xmlns:xlink="http://www.w3.org/1999/xlink" content-type="dwc:samplingProtocol" xlink:type="simple">by hand</named-content>; year: <named-content xmlns:xlink="http://www.w3.org/1999/xlink" content-type="dwc:year" xlink:type="simple">2021</named-content>; month: <named-content xmlns:xlink="http://www.w3.org/1999/xlink" content-type="dwc:month" xlink:type="simple">7</named-content>; day: <named-content xmlns:xlink="http://www.w3.org/1999/xlink" content-type="dwc:day" xlink:type="simple">28</named-content>; <bold>Record Level:</bold> institutionCode: <named-content xmlns:xlink="http://www.w3.org/1999/xlink" content-type="dwc:institutionCode" xlink:type="simple">SYNU-Ar00248–00250</named-content></p></list-item></list></tp:treatment-sec><tp:treatment-sec sec-type="Description"><title>Description</title><p><bold>Male</bold> (holotype): Total length 5.31 (5.54 with clypeus), carapace 1.31 long, 1.87 wide, opisthosoma 4.00 long, 1.70 wide. Leg I: 48.10 (12.16, 0.76, 11.98, 20.56, 2.64), leg II missing, leg III: 22.32 (6.56, 0.67, 5.28, 8.68, 1.13), leg IV: 30.61 (8.89, 0.69, 7.59, 12.02, 1.42); tibia I L/d: 71. Eye sizes and their interdistances: PME 0.19, PME–PME 0.29, PME–ALE 0.04, AME 0.13, AME–AME 0.08. Sternum wider than long (1.28/0.95). Habitus as in Fig. <xref ref-type="fig" rid="F7671081">3</xref>E–F. Carapace yellowish, with brown radiating marks and marginal brown bands; ocular area yellowish, with median and lateral brown bands; clypeus yellowish, with brown marks; sternum dark brown. Legs yellowish, but dark brown on patellae and whitish on distal parts of femora and tibiae, with darker rings on subdistal parts of femora and proximal and subdistal parts of tibiae. Opisthosoma yellowish, with dorsal and lateral spots. Chelicerae (Fig. <xref ref-type="fig" rid="F7671081">3</xref>D) with pair of proximo-lateral apophyses, pair of distal apophyses without teeth, pair of frontal apophyses and several small median cones (arrowed in Fig. <xref ref-type="fig" rid="F7671081">3</xref>D). Pedipalp as in Fig. <xref ref-type="fig" rid="F7671077">2</xref>A–B; trochanter with long (longer than wide), retrolaterally strongly bulged ventral apophysis; femur with small retrolatero-proximal apophysis and indistinct ventral protuberance; tibia with prolatero-ventral projection; procursus simple proximally, but complex distally, with curved, prolateral membranous process (arrowed 1 in Fig. <xref ref-type="fig" rid="F7671077">2</xref>C), sclerotised prolatero-dorsal apophysis (arrowed 2 in Fig. <xref ref-type="fig" rid="F7671077">2</xref>C), slightly sclerotised distal apophysis (arrowed 3 in Fig. <xref ref-type="fig" rid="F7671077">2</xref>C), ventral membranous process (arrowed 4 in Fig. <xref ref-type="fig" rid="F7671077">2</xref>C) and three slender dorsal spines (arrowed 5 in Fig. <xref ref-type="fig" rid="F7671077">2</xref>C); uncus with scales, medially protruding (arrowed in Fig. <xref ref-type="fig" rid="F7671081">3</xref>C); appendix hooked, with subdistal membranous branch (Fig. <xref ref-type="fig" rid="F7671081">3</xref>C); embolus weakly sclerotised, with some transparent distal projections (Fig. <xref ref-type="fig" rid="F7671081">3</xref>C). Retrolateral trichobothrium of tibia I at 5% proximally; legs with short vertical setae on tibiae, metatarsi and tarsi, without spines or curved setae; tarsus I with 27 distinct pseudo-segments.</p><p><bold>Female</bold>: Similar to male, habitus as in Fig. <xref ref-type="fig" rid="F7671081">3</xref>G–H. Total length 4.53 (4.74 with clypeus), carapace 1.25 long, 1.60 wide, opisthosoma 3.28 long, 1.59 wide; tibia I: 7.40; tibia I L/d: 49. Eyes sizes and their interdistances: PME 0.14, PME–PME 0.21, PME–ALE 0.05, AME 0.09, AME–AME 0.04. Sternum wider than long (1.03/0.75). Sternum yellowish, with brown marks. External female genitalia (Fig. <xref ref-type="fig" rid="F7671081">3</xref>A) dark brown, slightly curved postero-medially, with wedge-shaped knob. Vulva (Fig. <xref ref-type="fig" rid="F7671081">3</xref>B) with crescent-shaped, sclerotised anterior arch and pair of nearly elliptic pore plates.</p><p><bold>Variation</bold>: Tibia I in the paratype male (SYNU-Ar00248): 11.20. Tibia I in a paratype female (SYNU-Ar00250): 8.20.</p></tp:treatment-sec><tp:treatment-sec sec-type="Diagnosis"><title>Diagnosis</title><p>The species resembles <italic><tp:taxon-name><tp:taxon-name-part taxon-name-part-type="genus" reg="Pholcus">P.</tp:taxon-name-part><tp:taxon-name-part taxon-name-part-type="species" reg="harveyi">harveyi</tp:taxon-name-part></tp:taxon-name></italic> Zhang &amp; Zhu, 2009 (see <xref ref-type="bibr" rid="B7671208">Zhang and Zhu 2009</xref>: fig. 15; <xref ref-type="bibr" rid="B7671158">Yao and Li 2012</xref>: figs. 75–76) by having similar male cheliceral apophyses (Fig. <xref ref-type="fig" rid="F7671081">3</xref>D), but can be easily distinguished by its procursus with curved, prolateral membranous process (arrowed 1 in Fig. <xref ref-type="fig" rid="F7671077">2</xref>C; absent in <italic><tp:taxon-name><tp:taxon-name-part taxon-name-part-type="genus" reg="Pholcus">P.</tp:taxon-name-part><tp:taxon-name-part taxon-name-part-type="species" reg="harveyi">harveyi</tp:taxon-name-part></tp:taxon-name></italic>) and ventral membranous process (arrowed 4 in Fig. <xref ref-type="fig" rid="F7671077">2</xref>C; ventral sclerotised apophysis in <italic><tp:taxon-name><tp:taxon-name-part taxon-name-part-type="genus" reg="Pholcus">P.</tp:taxon-name-part><tp:taxon-name-part taxon-name-part-type="species" reg="harveyi">harveyi</tp:taxon-name-part></tp:taxon-name></italic>), by uncus medially protruding (arrowed in Fig. <xref ref-type="fig" rid="F7671081">3</xref>C; not protruding in <italic><tp:taxon-name><tp:taxon-name-part taxon-name-part-type="genus" reg="Pholcus">P.</tp:taxon-name-part><tp:taxon-name-part taxon-name-part-type="species" reg="harveyi">harveyi</tp:taxon-name-part></tp:taxon-name></italic>), by appendix with subdistal membranous branch (Fig. <xref ref-type="fig" rid="F7671081">3</xref>C; absent in <italic><tp:taxon-name><tp:taxon-name-part taxon-name-part-type="genus" reg="Pholcus">P.</tp:taxon-name-part><tp:taxon-name-part taxon-name-part-type="species" reg="harveyi">harveyi</tp:taxon-name-part></tp:taxon-name></italic>), by external female genitalia nearly anchor-shaped (Fig. <xref ref-type="fig" rid="F7671081">3</xref>A; nearly triangular in <italic><tp:taxon-name><tp:taxon-name-part taxon-name-part-type="genus" reg="Pholcus">P.</tp:taxon-name-part><tp:taxon-name-part taxon-name-part-type="species" reg="harveyi">harveyi</tp:taxon-name-part></tp:taxon-name></italic>) and by vulval anterior arch crescent-shaped (Fig. <xref ref-type="fig" rid="F7671081">3</xref>B; nearly eyebrow-shaped in <italic><tp:taxon-name><tp:taxon-name-part taxon-name-part-type="genus" reg="Pholcus">P.</tp:taxon-name-part><tp:taxon-name-part taxon-name-part-type="species" reg="harveyi">harveyi</tp:taxon-name-part></tp:taxon-name></italic>).</p></tp:treatment-sec><tp:treatment-sec sec-type="Etymology"><title>Etymology</title><p>The specific name refers to the type locality and is a noun in apposition.</p></tp:treatment-sec><tp:treatment-sec sec-type="Distribution"><title>Distribution</title><p>China (Hebei, type locality; Fig. <xref ref-type="fig" rid="F7671018">1</xref>).</p></tp:treatment-sec><tp:treatment-sec sec-type="Biology"><title>Biology</title><p>The species was found on rock walls.</p></tp:treatment-sec><tp:treatment-sec><!--Section generated to contain objects referenced in tp:taxon-treatment.--><fig id="F7671081" position="float" orientation="portrait"><object-id xmlns:xlink="http://www.w3.org/1999/xlink" content-type="arpha" xlink:type="simple">2DFF1F51-DEE1-556C-9E8D-6C9191220DE3</object-id><object-id xmlns:xlink="http://www.w3.org/1999/xlink" content-type="doi" xlink:type="simple">10.3897/BDJ.10.e81800.figure3</object-id><label>Figure 3.</label><caption><p><italic><tp:taxon-name><tp:taxon-name-part taxon-name-part-type="genus" reg="Pholcus">Pholcus</tp:taxon-name-part><tp:taxon-name-part taxon-name-part-type="species" reg="bajia">bajia</tp:taxon-name-part></tp:taxon-name></italic> sp. nov. <bold>A</bold> Paratype female, external genitalia, ventral view; <bold>B</bold> Paratype female, vulva, dorsal view; <bold>C</bold> Holotype male, bulbal apophyses, prolateral view, arrow points at median protrusion; <bold>D</bold> Holotype male, chelicerae, frontal view, arrow points at median cones; <bold>E</bold> Holotype male, habitus, dorsal view; <bold>F</bold> Holotype male, habitus, lateral view; <bold>G</bold> Paratype female, habitus, dorsal view; <bold>H</bold> Paratype female, habitus, ventral view. a = appendix, da = distal apophysis, e = embolus, fa = frontal apophysis, pa = proximo-lateral apophysis, pp = pore plate, u = uncus. Scale bars: 0.20 mm (A–D), 1.00 mm (E–H).</p></caption><graphic xmlns:xlink="http://www.w3.org/1999/xlink" xlink:href="bdj-10-e81800-g003.jpg" position="float" id="oo_639599.jpg" orientation="portrait" xlink:type="simple"><uri content-type="original_file" xlink:type="simple">https://binary.pensoft.net/fig/639599</uri></graphic></fig><fig id="F7671077" position="float" orientation="portrait"><object-id xmlns:xlink="http://www.w3.org/1999/xlink" content-type="arpha" xlink:type="simple">932BA67E-1336-5534-AC7E-5DC404C142E3</object-id><object-id xmlns:xlink="http://www.w3.org/1999/xlink" content-type="doi" xlink:type="simple">10.3897/BDJ.10.e81800.figure2</object-id><label>Figure 2.</label><caption><p><italic><tp:taxon-name><tp:taxon-name-part taxon-name-part-type="genus" reg="Pholcus">Pholcus</tp:taxon-name-part><tp:taxon-name-part taxon-name-part-type="species" reg="bajia">bajia</tp:taxon-name-part></tp:taxon-name></italic> sp. nov., holotype male. <bold>A</bold> Pedipalp, prolateral view; <bold>B</bold> Pedipalp, retrolateral view; <bold>C</bold> Distal part of procursus, prolateral view, arrows 1–5 point at prolateral membranous process, prolatero-dorsal apophysis, distal apophysis, ventral membranous process and dorsal spines, respectively; <bold>D</bold> Distal part of procursus, dorsal view. a = appendix, b = bulb, e = embolus, pr = procursus, u = uncus. Scale bars: 0.20 mm (A–B), 0.10 mm (C–D).</p></caption><graphic xmlns:xlink="http://www.w3.org/1999/xlink" xlink:href="bdj-10-e81800-g002.jpg" position="float" id="oo_639598.jpg" orientation="portrait" xlink:type="simple"><uri content-type="original_file" xlink:type="simple">https://binary.pensoft.net/fig/639598</uri></graphic></fig><fig id="F7671018" position="float" orientation="portrait"><object-id xmlns:xlink="http://www.w3.org/1999/xlink" content-type="arpha" xlink:type="simple">19AB0E77-8EE5-5E99-AEB8-3AA1B6F89253</object-id><object-id xmlns:xlink="http://www.w3.org/1999/xlink" content-type="doi" xlink:type="simple">10.3897/BDJ.10.e81800.figure1</object-id><label>Figure 1.</label><caption><p>Distribution record of <italic><tp:taxon-name><tp:taxon-name-part taxon-name-part-type="genus" reg="Pholcus">Pholcus</tp:taxon-name-part><tp:taxon-name-part taxon-name-part-type="species" reg="bajia">bajia</tp:taxon-name-part></tp:taxon-name></italic> sp. nov. in Hebei Province, China.</p></caption><graphic xmlns:xlink="http://www.w3.org/1999/xlink" xlink:href="bdj-10-e81800-g001.jpg" position="float" id="oo_639585.jpg" orientation="portrait" xlink:type="simple"><uri content-type="original_file" xlink:type="simple">https://binary.pensoft.net/fig/639585</uri></graphic></fig></tp:treatment-sec><ref-list><ref id="B7671208"><element-citation xmlns:xlink="http://www.w3.org/1999/xlink" publication-type="article" xlink:type="simple"><person-group person-group-type="author"><name name-style="western"><surname>Zhang</surname><given-names>Feng</given-names></name><name name-style="western"><surname>Zhu</surname><given-names>Mingsheng</given-names></name></person-group><year>2009</year><article-title>A review of the genus <italic><tp:taxon-name><tp:taxon-name-part taxon-name-part-type="genus" reg="Pholcus">Pholcus</tp:taxon-name-part></tp:taxon-name></italic> (<tp:taxon-name><tp:taxon-name-part taxon-name-part-type="order">Araneae</tp:taxon-name-part></tp:taxon-name>: <tp:taxon-name><tp:taxon-name-part taxon-name-part-type="family">Pholcidae</tp:taxon-name-part></tp:taxon-name>) from China</article-title><source>Zootaxa</source><volume>2037</volume><issue>1</issue><fpage>1</fpage><lpage>114</lpage><pub-id pub-id-type="doi">10.11646/zootaxa.2037.1.1</pub-id></element-citation></ref><ref id="B7671158"><element-citation xmlns:xlink="http://www.w3.org/1999/xlink" publication-type="article" xlink:type="simple"><person-group person-group-type="author"><name name-style="western"><surname>Yao</surname><given-names>Zhiyuan</given-names></name><name name-style="western"><surname>Li</surname><given-names>Shuqiang</given-names></name></person-group><year>2012</year><article-title>New species of the spider genus <italic><tp:taxon-name><tp:taxon-name-part taxon-name-part-type="genus" reg="Pholcus">Pholcus</tp:taxon-name-part></tp:taxon-name></italic> (<tp:taxon-name><tp:taxon-name-part taxon-name-part-type="order">Araneae</tp:taxon-name-part></tp:taxon-name>: <tp:taxon-name><tp:taxon-name-part taxon-name-part-type="family">Pholcidae</tp:taxon-name-part></tp:taxon-name>) from China</article-title><source>Zootaxa</source><volume>3289</volume><issue>1</issue><fpage>1</fpage><lpage>271</lpage><pub-id pub-id-type="doi">10.11646/zootaxa.3289.1.1</pub-id></element-citation></ref></ref-list></tp:taxon-treatment>
